# Supplementary material for: Mental well-being and diversity, equity, and inclusiveness in the veterinary profession: Pathways to a more resilient profession
Source: Front Vet Sci. 2022 Jul 29;9:888189. doi: 10.3389/fvets.2022.888189 (PMC9372717; doi:10.3389/fvets.2022.888189)
Supplement: Supplementary Table S1 — STROBE Statement—Checklist of items that should be included in reports of cross-sectional studies. [file Data_Sheet_1.zip]

Archive with 5 entries (5 files):
- Data_Sheet_1/Table S1.DOCX
- Data_Sheet_1/Table S2.DOCX
- Data_Sheet_1/Table S3.DOCX
- Data_Sheet_1/Table S4.docx
- Data_Sheet_1/Table S5.docx
